# Supplementary material for: The sVEGFR1-i13 splice variant regulates a β1 integrin/VEGFR autocrine loop involved in the progression and the response to anti-angiogenic therapies of squamous cell lung carcinoma
Source: Br J Cancer. 2018 May 24;118(12):1596–608. doi: 10.1038/s41416-018-0128-4 (PMC6008445; doi:10.1038/s41416-018-0128-4)
Supplement: Supplementary file 8 — Supplementary Table 1 [file 41416_2018_128_MOESM8_ESM.xls]

## Sheet: Feuil1
Supplementary Table 1. Immunohistochemical analysis of sVEGFR1-i13 expression
in NSCLCs.
sVEGFR1-i13 expression level
Histological Type	Nb	Class 0	Class 1	Pb
Adenocarcinoma	41	28 (68%)	13 (32%)
Squamous carcinoma	36	20 (56%)	16 (44%)	NS
Total NSCLCsa	77	48 (62%)	29 (38%)
Immunostaining scores were calculated by multiplying the percentage of labeled cells
(0 to 100%) by the level of intensity (1 to 3).
According to this and as compared to the level detected in normal lung tissues, tumor
samples were grouped in two classes (see materials and methods section):
sVEGFR1-i13: class 0 (low level, score 0-100), class 1 (high level, score > 100).
nb=number of cases in each histological type.
a Non Small Cell Lung Carcinoma. b χ2 test. NS: non significant.
