# Supplementary material for: The sVEGFR1-i13 splice variant regulates a β1 integrin/VEGFR autocrine loop involved in the progression and the response to anti-angiogenic therapies of squamous cell lung carcinoma
Source: Br J Cancer. 2018 May 24;118(12):1596–608. doi: 10.1038/s41416-018-0128-4 (PMC6008445; doi:10.1038/s41416-018-0128-4)
Supplement: Supplementary file 9 — Supplementary Table 2 [file 41416_2018_128_MOESM9_ESM.xls]

## Sheet: Feuil1
Supplementary Table 2. Relationship between sVEGFR1-i13 and pTNM stages
in Non Small Cell Lung Carcinoma.
SQLC	sVEGFR1-i13 expression level
PTM Stages	Class 0	Class 1	P a
I/II	11 (31%)	3 (8%)
III/IV	9 (25%)	13 (36%)	0.05
Total	20 (56%)	16 (44%)
ADC	sVEGFR1-i13 expression level
PTM Stages	Class 0	Class 1	P a
I/II	18 (44%)	9 (22%)
III/IV	10 (24%)	4 (10%)	NS
Total	28 (68%)	13 (32%)
Tumors were classified in classes 0 or 1 according to their expression levels
in sVEGFR1-i13 as mentionned in the results section.
SQLC: Squamous Lung Carcinoma; ADC: Lung Adenocarcinoma.
a Chi-2 Test.
