# Supplementary material for: The sVEGFR1-i13 splice variant regulates a β1 integrin/VEGFR autocrine loop involved in the progression and the response to anti-angiogenic therapies of squamous cell lung carcinoma
Source: Br J Cancer. 2018 May 24;118(12):1596–608. doi: 10.1038/s41416-018-0128-4 (PMC6008445; doi:10.1038/s41416-018-0128-4)
Supplement: Supplementary file 10 — Supplementary Table 3 [file 41416_2018_128_MOESM10_ESM.xls]

## Sheet: Feuil1
Supplementary Table 3. Immunohistochemical analysis of b1 integrin expression
in NSCLCs.
b1 integrin expression level
Histological Type	Nb	Class 0	Class 1	Pb
Adenocarcinoma	41	25 (61%)	16 (39%)
Squamous carcinoma	36	25 (69%)	11 (31%)	NS
Total NSCLCsa	77	50 (65%)	27 (35%)
Immunostaining scores were calculated by multiplying the percentage of labeled cells
(0 to 100%) by the level of intensity (1 to 3).
According to this and as compared to the level detected in normal lung tissues, tumor
samples were grouped in two classes (see materials and methods section):
b1 integrin: class 0 (low level, score 0-150), class 1 (high level, score > 150).
nb=number of cases in each histological type.
a Non Small Cell Lung Carcinoma. b χ2 test. NS: non significant.
