# Supplementary material for: The sVEGFR1-i13 splice variant regulates a β1 integrin/VEGFR autocrine loop involved in the progression and the response to anti-angiogenic therapies of squamous cell lung carcinoma
Source: Br J Cancer. 2018 May 24;118(12):1596–608. doi: 10.1038/s41416-018-0128-4 (PMC6008445; doi:10.1038/s41416-018-0128-4)
Supplement: Supplementary file 11 — Supplementary Table 4 [file 41416_2018_128_MOESM11_ESM.xls]

## Sheet: Feuil1
Supplementary Table 4. Relationship between b1 integrin and sVEGFR1-i13 scores
and pTNM stages in Non Small Cell Lung Carcinoma.
SQLC	b1 integrin + sVEGFR1-i13 expression level
PTM Stages	Class 0 (≤ 250)	Class 1 (>250)	P a
I/II	13 (36%)	1 (3%)
III/IV	13 (36%)	9 (25%)	0.05
Total	26 (72%)	10 (28%)
ADC	b1 integrin + sVEGFR1-i13 expression level
PTM Stages	Class 0 (≤ 250)	Class 1 (>250)	P a
I/II	16 (39%)	11 (27%)
III/IV	8 (19%)	6 (15%)	NS
Total	24 (59%)	17 (41%)
Tumors were classified in classes 0 or 1 according to their expression levels
in both b1 integrin and sVEGFR1-i13 as mentionned in the results section.
Class 0: Tumors with total b1 integrin + sVEGFR1-i13 score ≤ 250.
Class 1: Tumors with total b1 integrin + sVEGFR1-i13 score > 250.
SQLC: Squamous Lung Carcinoma; ADC: Lung Adenocarcinoma.
a Chi-2 Test.
